# Supplementary material for: Genetic diversity of dengue virus circulating in the Philippines (2014–2019) and comparison with dengue vaccine strains
Source: PLoS Negl Trop Dis. 2024 Dec 19;18(12):e0012697. doi: 10.1371/journal.pntd.0012697 (PMC11698566; doi:10.1371/journal.pntd.0012697)
Supplement: S1 Table — (XLSX) [file pntd.0012697.s001.xlsx]

## Sheet: S1_Table_1
Supplementary Table 1:25 WT DENV-1 E-genes (1485 bp, 495 amino acid) compared to QDENGA (TAK-003) (AF180818)
Isolates	Amino acid changes and domains
	DI		DII			DI		DII		DI	DIII						Stem			DTM
	aa 1-52		aa 53-131			aa 132-192		aa 193-271		aa 272-299	aa 300-394						aa 395-449			aa 450-495
	6	37	88	96	130	180	191	203	225	297	305	338	339	343	345	378	432	436	439	461	472	475	477	478
TAK-003 (AF180818)	I	N	A	F	A	T	L	K	L	M	S	S	T	K	A	I	M	V	V	I	N	L	V	M
DEN-AFP-SV14-0135	I	D	T	F	V	A	L	E	S	V	S	S	S	K	V	L	V	I	I	I	S	L	M	T
DEN-AFP-SV14-0163	I	D	T	L	V	A	L	E	S	V	S	S	S	K	V	L	V	I	I	I	S	L	M	T
DEN-AFP-SV14-0179	I	D	T	F	V	A	L	E	S	V	S	S	S	K	V	L	V	I	I	I	S	L	M	T
DEN-AFP-SV14-0215	I	D	T	F	V	A	L	E	S	V	S	S	S	K	V	L	V	I	I	I	S	L	M	T
DEN-AFP-SV15-0237	I	D	T	F	V	A	L	E	S	V	S	S	S	R	V	L	V	I	I	I	S	L	M	T
DEN-AFP-SV15-0306	I	D	T	F	V	T	L	E	S	V	S	S	S	K	V	L	V	I	I	I	S	L	M	T
DEN-AFP-SV15-0324	I	D	T	F	V	A	L	E	S	V	S	S	S	K	V	L	V	I	I	I	S	L	M	T
DEN-AFP-SV15-0357	I	D	T	F	V	A	L	E	S	V	P	S	S	K	V	L	V	I	I	I	S	L	M	T
DEN-AFP-SV15-0421	I	D	T	F	V	A	L	E	S	V	S	S	S	K	V	L	V	I	I	I	S	L	M	T
DEN-AFP-SV15-0485	I	D	T	F	V	A	L	E	S	V	S	S	S	K	V	L	V	I	I	I	S	L	M	T
DEN-AFP-SV16-0562	I	D	T	F	V	A	L	E	S	V	S	S	S	K	V	L	V	I	I	I	S	L	M	T
DEN-AFP-SV16-0578	I	D	T	F	V	A	L	E	S	V	S	S	S	K	V	L	V	I	I	I	S	L	M	T
DEN-AFP-SV17-0720	I	D	T	F	V	A	L	E	S	V	S	S	S	K	A	L	V	I	I	I	S	F	M	T
DEN-AFP-SV17-0784	I	D	T	L	V	A	L	E	S	V	S	T	S	K	V	L	V	I	I	I	S	L	M	T
DEN-AFP-SV17-0816	I	D	T	L	V	A	L	E	S	V	S	T	S	K	V	L	V	I	I	I	S	L	M	T
DEN-AFP-SV18-0873	I	D	T	F	V	A	L	E	S	V	S	S	S	K	V	L	V	I	I	I	S	L	M	T
DEN-AFP-SV18-0879	I	D	T	L	V	T	L	E	S	V	S	S	S	K	V	L	V	I	I	I	S	L	M	T
DEN-AFP-SV18-0896	I	D	T	L	V	A	L	E	S	V	S	S	S	K	V	L	V	I	I	I	S	L	M	T
DEN-AFP-SV18-0956	I	D	T	L	V	A	I	E	S	V	S	T	S	K	V	L	V	I	I	I	S	L	M	T
DEN-AFP-SV18-0985	I	D	T	L	V	T	L	E	S	V	S	S	S	K	V	L	V	I	I	I	S	L	M	T
DEN-AFP-SV18-0993	I	D	T	L	V	T	L	E	S	V	S	S	S	K	V	L	V	I	I	I	S	L	M	T
FVB-01-0003-A-01	I	D	T	L	V	A	L	E	S	V	S	S	S	K	V	L	V	I	I	I	S	L	M	T
FVB-01-0010-A-02	I	D	T	L	V	A	L	E	S	V	S	T	S	K	V	L	V	I	I	I	S	L	M	T
FVB-01-0026-A-03	V	D	T	L	V	A	L	E	S	V	S	S	S	K	V	L	V	I	I	V	N	L	M	T
FVB-01-0031-A-04	V	D	T	L	V	A	L	E	S	V	S	S	S	K	V	L	V	I	I	V	N	L	M	T
% of aa change
% of aa similarity
aa: Amino Acid
	DENV reference sequences from the Philippines used for genotyping [1]
	Reference used for domain positions of DENV-1, DENV-2 and DENV-4 in the E-gene [2]
	E-gene position: 46, 47, 49, 51, 52, 131, 132, 135, 138, 155, 156, 157, 159, 160, 161, 162, 163, 165, 166, 167, 170, 171, 172, 173, 175, 176, 177, 273, 274, 275, 276, 310, 384, 385 (E-gene positions with amino acid changes identified in bold) [3]
	100 % amino acid identity in epitope position indicated by Rabaa (2017) [3]
	Orange highlight indicates change in amino acid versus the QDENGA (TAK-003) vaccine strain
Legend:
		100
		91-99
		76-90
		51-75
		26-50
		0-25
References:
1. Galarion MJ, Schwem B, Pangilinan C. dela Tonga A, Petronio-Santos JA, de los Reyes E, Destura R. Genotypic persistence of dengue virus in the Philippines Infect Genet Evol. 2019;69:134-41.
2. Klein DE, Choi JL, Harrison SC. Structure of a dengue virus envelope protein late-stage fusion intermediate. Journal of virology. 2013 Feb 15;87(4):2287-93.
3. Rabaa MA, Girerd-Chambaz Y, Duong Thi Hue K, et al. Genetic epidemiology of dengue viruses in phase III trials of the CYD tetravalent dengue vaccine and implications for efficacy. Elife. Sep 5 2017;6doi:10.7554/eLife.24196
