# Supplementary material for: Genetic diversity of dengue virus circulating in the Philippines (2014–2019) and comparison with dengue vaccine strains
Source: PLoS Negl Trop Dis. 2024 Dec 19;18(12):e0012697. doi: 10.1371/journal.pntd.0012697 (PMC11698566; doi:10.1371/journal.pntd.0012697)
Supplement: S2 Table — (XLSX) [file pntd.0012697.s002.xlsx]

## Sheet: S2_Table_2
Supplementary Table 2: 19 DENV-2 WT E-genes (1485 bp, 495 amino acid) compared to QDENGA (TAK-003) (U87412)
Isolates	Amino acid changes and domains
	DI			DII			DI					DII		DI	DIII					Stem			DTM
	aa 1-52			aa 53-131			aa 132-192					aa 193-271		aa 272-299	aa 300-394					aa 395-449			aa 450-495
	6	46	52	71	120	129	149	152	160	162	164	203	226	N/A	330	359	379	380	390	428	432	439	462	473	478	484
TAK-003 (U87412)	M	I	Q	E	R	V	H	G	K	I	I	N	T	N/A	G	T	I	I	N	V	I	V	I	T	T	I
DEN-AFP-SV14-0152	I	I	H	A	T	V	N	G	T	I	V	D	K	N/A	G	T	V	I	S	V	I	V	V	T	S	V
DEN-AFP-SV14-0195	I	I	H	A	T	V	N	G	T	I	V	D	K	N/A	G	T	V	I	S	V	I	V	V	T	S	V
DEN-AFP-SV14-0225	I	I	H	A	T	V	N	G	T	I	V	D	K	N/A	G	T	V	I	S	V	I	V	V	T	S	V
DEN-AFP-SV15-0251	I	I	H	A	T	V	N	G	T	I	V	D	K	N/A	G	A	V	I	S	V	I	V	V	T	S	V
DEN-AFP-SV15-0288	I	T	H	A	T	V	N	G	K	I	V	D	K	N/A	G	T	I	I	S	V	I	V	V	T	S	V
DEN-AFP-SV15-0325	I	I	H	A	T	V	N	G	T	I	V	D	K	N/A	G	T	V	I	S	V	I	V	V	T	S	V
DEN-AFP-SV15-0339	I	I	H	A	T	V	N	G	T	I	V	D	K	N/A	G	T	V	I	S	V	I	V	V	T	S	V
DEN-AFP-SV15-0363	I	I	H	A	T	V	N	G	T	I	V	D	K	N/A	G	T	V	I	S	A	I	V	V	T	S	V
DEN-AFP-SV15-0403	I	I	H	A	T	V	N	G	T	I	V	D	K	N/A	G	T	V	I	S	V	I	V	V	T	S	V
DEN-AFP-SV15-0445	I	I	H	A	T	V	N	G	T	I	V	D	R	N/A	G	T	V	I	S	V	I	I	V	T	S	V
DEN-AFP-SV15-0463	I	I	H	A	T	V	N	G	T	I	V	D	K	N/A	G	T	V	I	S	V	I	V	V	T	S	V
DEN-AFP-SV16-0610	I	I	H	A	T	V	N	G	T	I	V	D	K	N/A	G	T	V	I	S	V	I	V	V	T	S	V
DEN-AFP-SV16-0628	I	I	H	A	T	V	N	G	T	I	V	D	K	N/A	G	T	V	V	S	V	I	V	V	T	S	V
DEN-AFP-SV16-0655	I	I	H	A	T	V	N	R	T	V	V	D	K	N/A	G	T	V	I	S	V	I	V	V	T	S	V
DEN-AFP-SV17-0733	I	I	H	A	T	V	N	G	T	I	V	D	K	N/A	G	T	V	I	S	V	I	V	V	I	S	V
DEN-AFP-SV18-0864	I	T	H	A	T	V	N	G	K	I	V	D	K	N/A	G	T	I	I	S	V	V	V	V	T	S	V
DEN-AFP-SV18-0986	I	V	H	A	T	I	K	G	T	I	V	D	K	N/A	D	T	V	I	S	V	I	V	V	T	S	A
DEN-AFP-SV19-1087	I	I	H	A	T	V	N	G	T	I	V	D	K	N/A	G	T	V	I	S	V	I	V	V	T	S	V
FVB-01-0042-A-01	I	I	H	A	T	V	N	G	T	I	V	D	K	N/A	G	T	V	I	S	V	I	V	V	T	S	V
% of aa change
% of aa similarity
aa: Amino Acid
	Reference used for domain positions of DENV-1, DENV-2 and DENV-4 in the E-gene [1]
	E-gene position: 1,2,27,28,29,44,45,46,47,66,67,68,69,70,71,72,73,74,77,81,82,83,84,97,98,99,101,102,103,104,105,106,113,115,148,149,151,152,153,154,155,156,157,158,177,178,179,180,225,226,227,245,246, 247,249
	273,274,291,292,293,295,298,299,307,309,310,311,323,325,327,328,362,363,364,384,385,386 (E-gene positions with amino acid changes identified in bold) [2]
	Yellow highlight and in red font indicates the amino acids which are different in our sequences and in the dengue vaccine QDENGA (TAK-003) based on the epitope positions described by Rabaa 2017 [2]
	Orange highlight indicates change in amino acid versus the QDENGA (TAK-003) vaccine strain
Legend:
		100
		91-99
		76-90
		51-75
		26-50
		0-25
References:
1. Klein DE, Choi JL, Harrison SC. Structure of a dengue virus envelope protein late-stage fusion intermediate. Journal of virology. 2013 Feb 15;87(4):2287-93.
2. Rabaa MA, Girerd-Chambaz Y, Duong Thi Hue K, et al. Genetic epidemiology of dengue viruses in phase III trials of the CYD tetravalent dengue vaccine and implications for efficacy. Elife. Sep 5 2017;6doi:10.7554/eLife.24196
