# Supplementary material for: Genetic diversity of dengue virus circulating in the Philippines (2014–2019) and comparison with dengue vaccine strains
Source: PLoS Negl Trop Dis. 2024 Dec 19;18(12):e0012697. doi: 10.1371/journal.pntd.0012697 (PMC11698566; doi:10.1371/journal.pntd.0012697)
Supplement: S3 Table — (XLSX) [file pntd.0012697.s003.xlsx]

## Sheet: S_3_Table_3
Supplementary Table 3: 70 DENV-3 WT E-genes (1479 bp, 493 amino acid) compared to QDENGA (TAK-003) (KU725665)
Isolates	Amino acid changes and domains
	DI	DII					DI					DII								DI		DIII										DTM
	aa 1-52	aa 53-132					aa 133-191					aa 192-278								aa 279-294		aa 295-392										aa 393-493
	33	55	56	68	81	124	137	158	159	169	171	196	219	222	223	224	227	231	271	285	288	302	303	308	325	327	329	344	359	362	380	402	430	447	452	479
TAK-003 (KU725665)	T	T	L	I	I	S	Y	V	T	A	V	S	T	A	T	A	P	R	S	L	D	S	S	K	K	E	A	A	K	P	I	A	L	G	M	A
DEN-AFP-SV14-0183	T	T	L	V	T	S	Y	V	T	V	A	L	T	A	T	T	P	K	S	L	D	N	A	K	K	E	A	A	K	P	I	A	L	S	I	V
DEN-AFP-SV15-0275	I	T	L	V	T	S	Y	V	T	V	A	L	T	A	T	T	P	K	S	L	D	N	A	K	K	E	A	A	K	P	I	A	L	S	I	V
DEN-AFP-SV15-0305	T	T	L	V	T	S	Y	V	T	V	A	L	T	A	T	T	P	K	S	L	D	N	A	K	K	E	A	A	K	P	I	A	L	S	I	V
DEN-AFP-SV15-0318	T	T	L	V	T	S	Y	V	T	V	A	L	T	A	T	T	P	K	S	L	D	N	A	K	K	E	A	A	K	P	I	A	L	S	I	V
DEN-AFP-SV15-0335	T	T	L	V	T	S	Y	V	M	V	A	L	T	A	T	T	P	K	S	L	D	N	A	K	K	E	A	A	K	P	I	A	L	S	I	V
DEN-AFP-SV15-0361	T	T	L	V	T	S	Y	V	T	V	A	L	T	A	T	T	P	K	S	L	D	N	A	K	K	E	A	A	K	P	I	A	L	S	I	V
DEN-AFP-SV15-0381	T	T	L	V	T	S	Y	V	T	V	A	L	T	A	T	T	P	K	S	L	D	N	A	K	K	E	A	A	K	P	I	A	L	S	I	V
DEN-AFP-SV15-0410	T	T	L	V	T	P	Y	V	T	V	A	L	T	A	T	T	P	K	S	L	D	N	A	K	K	E	A	A	K	P	I	A	L	S	I	V
DEN-AFP-SV15-0447	T	T	L	V	T	S	Y	V	T	V	A	L	T	A	T	T	P	K	S	L	D	N	A	K	K	E	A	A	K	P	I	A	L	S	I	V
DEN-AFP-SV15-0451	T	T	L	V	T	P	Y	V	T	V	A	L	T	A	T	T	P	K	S	L	D	N	A	K	K	E	A	A	K	P	I	A	L	S	I	V
DEN-AFP-SV15-0457	T	T	L	V	T	S	Y	V	T	V	A	L	T	A	T	T	P	K	S	L	D	N	A	K	K	E	A	A	K	P	I	A	L	S	I	V
DEN-AFP-SV15-0494	T	T	L	V	T	S	Y	V	T	V	A	L	T	A	T	T	P	K	S	L	D	N	A	K	K	E	A	A	K	P	I	A	L	S	I	V
DEN-AFP-SV15-0526	I	T	L	V	T	S	Y	V	T	V	A	L	T	A	T	T	P	K	S	T	D	N	A	K	K	E	A	A	K	P	I	A	L	S	I	V
DEN-AFP-SV15-0533	I	T	L	V	T	S	Y	V	T	V	A	L	T	A	T	T	P	K	S	L	D	N	A	K	K	E	A	A	K	P	I	A	L	S	I	V
DEN-AFP-SV16-0573	T	T	L	V	T	S	Y	V	T	V	A	L	T	A	T	T	P	K	S	L	D	N	A	K	K	E	A	A	K	P	I	A	L	S	I	V
DEN-AFP-SV16-0623	T	T	L	V	T	S	Y	V	T	V	A	L	T	A	T	T	P	K	S	L	D	N	A	K	K	E	A	A	K	P	I	A	L	S	I	V
DEN-AFP-SV16-0638	T	T	L	V	T	S	Y	V	T	V	A	L	T	A	T	T	P	K	S	L	D	N	A	K	K	E	A	A	K	P	I	A	L	S	I	V
DEN-AFP-SV16-0653	T	T	L	I	T	S	Y	V	T	V	A	L	T	A	T	T	P	K	S	L	D	N	A	K	K	E	A	A	K	P	I	A	L	S	I	V
DEN-AFP-SV16-0657	T	T	L	V	T	S	Y	V	T	V	A	L	T	A	T	T	P	K	S	L	D	N	A	K	K	E	A	A	K	P	I	A	L	S	I	V
DEN-AFP-SV17-0665	T	T	L	V	T	S	Y	V	T	V	A	L	T	A	T	T	P	K	S	L	D	N	A	K	K	E	A	A	K	P	I	A	I	S	I	V
DEN-AFP-SV17-0675	T	T	L	V	T	S	Y	V	T	V	A	L	T	A	T	T	P	K	S	L	D	N	A	K	K	E	A	A	K	P	I	A	L	S	I	V
DEN-AFP-SV17-0702	T	T	L	V	T	S	Y	V	T	V	A	L	T	A	T	T	P	K	S	L	D	N	A	K	K	E	A	A	K	P	T	A	L	S	I	V
DEN-AFP-SV17-0707	T	T	L	V	T	S	Y	V	T	V	A	L	T	A	T	T	P	K	S	L	D	N	A	K	K	E	A	A	K	P	I	A	L	S	I	V
DEN-AFP-SV17-0737	T	T	L	V	T	S	Y	V	T	V	A	L	T	A	T	T	P	K	S	L	D	N	A	K	K	E	A	A	K	P	I	A	L	S	I	V
DEN-AFP-SV17-0747	T	T	L	V	T	A	Y	V	T	V	A	L	T	A	T	T	P	K	S	L	D	N	A	K	K	E	A	A	K	P	I	A	L	S	I	V
DEN-AFP-SV17-0765	T	T	L	V	T	S	Y	V	T	V	A	L	T	A	T	T	P	K	L	L	D	N	A	K	K	E	A	A	K	P	I	A	L	S	I	V
DEN-AFP-SV17-0782	T	T	L	V	T	S	Y	V	T	V	A	L	T	A	T	T	P	K	S	L	D	N	A	K	K	E	A	A	K	P	I	A	L	S	I	V
DEN-AFP-SV17-0786	T	T	L	V	T	S	Y	V	T	V	A	L	T	A	T	T	P	K	S	L	D	N	A	K	K	E	A	A	K	P	T	A	I	S	I	A
DEN-AFP-SV17-0797	T	T	L	V	T	S	Y	V	T	V	A	L	T	A	T	T	P	K	S	L	D	N	V	K	K	E	A	A	K	P	I	A	L	S	I	V
DEN-AFP-SV17-0818	T	T	L	V	T	S	Y	V	T	V	A	L	T	A	T	T	P	K	S	L	D	N	A	K	K	E	A	A	K	P	I	A	L	S	I	V
DEN-AFP-SV17-0820	T	T	L	V	T	L	Y	V	T	V	A	L	T	A	T	T	P	K	S	L	D	N	A	K	K	E	A	A	K	P	I	A	L	S	I	V
DEN-AFP-SV17-0838	T	T	L	V	T	S	Y	V	T	V	A	L	T	A	T	T	P	K	S	L	D	N	A	K	K	E	A	A	K	P	I	A	L	S	I	V
DEN-AFP-SV17-0841	T	T	L	V	T	S	Y	I	T	V	A	L	T	A	T	T	P	K	S	L	D	N	A	K	K	E	A	A	K	P	I	A	I	S	I	V
DEN-AFP-SV17-0849	T	T	L	V	T	S	Y	I	T	V	A	L	T	A	T	T	P	K	S	L	D	N	A	K	K	E	A	A	K	P	I	A	I	S	I	V
DEN-AFP-SV17-0850	T	T	L	V	T	S	Y	V	T	V	A	L	T	A	T	T	P	K	S	L	D	N	A	K	R	E	A	A	K	P	I	A	L	S	I	V
DEN-AFP-SV18-0865	T	T	L	V	T	S	Y	V	T	V	A	L	T	A	T	T	P	K	S	L	D	N	A	K	K	E	A	A	K	P	I	A	L	S	I	V
DEN-AFP-SV18-0874	T	T	L	V	T	L	Y	V	T	V	A	L	T	A	T	T	P	K	S	L	D	N	A	K	K	E	A	A	K	P	I	A	L	S	I	V
DEN-AFP-SV18-0876	T	T	I	V	T	S	Y	V	T	V	A	L	T	A	T	T	P	K	S	L	D	N	A	K	K	E	A	A	K	P	I	A	L	S	I	V
DEN-AFP-SV18-0882	T	T	L	V	T	S	Y	V	T	V	A	L	T	A	T	T	P	K	S	L	D	N	A	K	K	D	A	A	K	P	I	A	L	S	I	V
DEN-AFP-SV18-0887	T	T	L	V	T	L	Y	V	T	V	A	L	T	A	T	T	P	K	S	L	D	N	A	K	K	E	A	A	K	P	I	A	L	S	I	V
DEN-AFP-SV18-0891	T	T	L	V	I	S	Y	V	T	V	A	L	T	A	T	T	P	K	S	L	D	N	A	K	K	E	A	V	K	P	I	A	L	S	I	V
DEN-AFP-SV18-0907	T	T	L	V	T	S	Y	V	T	V	A	L	T	A	T	T	P	K	S	L	D	N	A	R	K	E	A	A	K	P	I	A	L	S	I	V
DEN-AFP-SV18-0917	T	T	L	V	T	L	Y	V	T	V	A	L	T	A	T	T	P	K	S	L	D	N	A	K	K	E	A	A	K	P	I	A	L	S	I	V
DEN-AFP-SV18-0924	T	T	L	V	T	S	Y	V	T	V	A	L	T	A	T	T	P	K	S	L	D	N	A	K	K	E	A	A	R	P	I	A	L	S	I	V
DEN-AFP-SV18-0927	T	T	L	V	T	S	Y	V	T	V	A	L	T	A	I	T	P	K	S	L	D	N	A	K	K	E	A	A	K	P	I	A	L	S	I	V
DEN-AFP-SV18-0941	T	T	L	V	T	S	Y	V	T	I	A	L	T	A	T	T	P	K	S	L	D	N	A	K	K	E	A	A	K	P	I	A	L	S	I	V
DEN-AFP-SV18-0949	T	T	L	V	T	S	Y	V	T	I	A	L	T	A	T	T	P	K	S	L	D	N	A	K	K	E	A	A	K	P	I	A	L	S	I	V
DEN-AFP-SV18-0950	T	T	L	V	T	L	Y	V	T	V	A	L	T	A	T	T	P	K	S	L	D	N	A	K	K	E	A	A	K	P	I	A	L	S	I	V
DEN-AFP-SV18-0953	T	T	L	V	T	L	Y	V	T	V	A	L	T	A	T	T	L	K	S	L	D	N	A	K	K	E	A	A	K	P	I	A	L	S	I	V
DEN-AFP-SV18-0954	T	T	L	V	T	S	Y	V	T	V	A	L	T	A	T	T	P	K	S	L	D	N	A	K	K	E	A	A	K	P	I	A	L	S	I	V
DEN-AFP-SV18-0958	T	T	L	V	T	S	Y	V	T	V	A	L	T	A	T	T	P	K	S	L	D	N	A	K	K	E	A	A	K	P	I	A	L	S	I	V
DEN-AFP-SV18-0972	T	T	L	V	T	L	Y	V	T	V	A	L	T	A	T	T	P	K	S	L	D	N	A	K	K	E	A	A	K	P	I	A	L	S	I	V
DEN-AFP-SV18-0976	T	I	L	V	T	S	Y	V	T	V	A	L	T	A	T	T	P	K	S	L	D	N	A	K	K	E	A	A	K	P	I	A	L	S	I	V
DEN-AFP-SV18-0980	T	T	L	V	T	L	Y	V	T	V	A	L	T	A	T	T	P	K	S	L	D	N	A	K	K	E	A	A	K	P	I	A	L	S	I	V
DEN-AFP-SV18-0984	T	T	L	V	T	S	Y	V	T	V	A	L	T	A	T	T	P	K	S	L	D	N	A	K	K	E	A	A	K	P	I	A	L	S	I	V
DEN-AFP-SV19-1023	T	T	L	V	T	L	Y	V	T	V	A	L	A	V	T	T	P	K	S	L	D	N	A	K	K	E	A	A	K	P	I	A	L	S	I	V
DEN-AFP-SV19-1029	T	T	L	V	T	S	Y	V	T	V	A	L	T	A	T	T	P	K	S	L	D	N	A	K	K	E	A	A	K	P	I	A	L	S	I	V
DEN-AFP-SV19-1040	T	T	L	V	T	L	H	V	T	V	A	L	T	A	T	T	P	K	S	L	D	N	A	K	K	E	A	A	K	P	I	A	L	S	I	V
DEN-AFP-SV19-1088	T	T	L	V	T	S	Y	V	T	V	A	L	T	A	T	T	P	K	S	L	D	N	A	K	K	E	A	A	K	P	I	A	L	S	I	V
DEN-AFP-SV19-1094	T	T	L	V	T	L	Y	V	T	V	A	L	T	A	T	T	P	K	S	L	D	N	A	K	K	E	A	A	K	P	I	A	L	S	I	V
DEN-AFP-SV19-1095	T	T	L	V	T	L	Y	V	T	V	A	L	T	A	T	T	P	K	S	L	D	N	A	K	K	E	A	A	K	P	I	A	L	S	I	V
DEN-AFP-SV19-1096	T	T	L	V	T	L	Y	V	T	V	A	L	T	A	T	T	P	K	S	L	D	N	A	K	K	E	A	A	K	P	I	A	L	S	I	V
DEN-AFP-SV19-1097	T	T	L	V	T	L	Y	V	T	V	A	L	T	A	T	T	P	K	S	L	D	N	A	K	K	E	A	A	K	P	I	A	L	S	I	V
FVB-01-0005-A-01	T	T	L	V	T	L	Y	V	T	V	A	L	T	A	T	T	P	K	S	L	D	N	A	K	K	E	A	A	K	P	I	A	L	S	I	V
FVB-01-0007-A-01	T	T	L	V	T	L	Y	V	T	V	A	L	T	A	T	T	P	K	S	L	D	N	A	K	K	E	A	A	K	P	I	A	L	S	I	V
FVB-01-0009-A-01	T	T	L	V	T	S	Y	V	T	V	A	L	T	A	T	T	P	K	S	L	D	N	A	K	K	E	A	A	K	P	I	A	L	S	I	V
FVB-01-0019-A-01	T	T	L	V	T	S	Y	V	T	V	A	L	T	A	T	T	P	K	S	L	D	N	A	K	K	E	V	A	K	P	I	A	L	S	I	V
FVB-01-0021-A-01	T	T	L	V	T	S	Y	V	T	V	A	L	T	A	T	T	P	K	S	L	N	N	A	K	K	E	A	A	K	P	I	V	I	S	I	V
FVB-01-0023-A-01	T	T	L	V	T	S	Y	V	T	V	A	L	T	A	T	T	P	K	S	L	D	N	A	K	K	E	V	A	K	P	I	A	L	S	I	V
FVB-01-0029-A-01	T	T	L	V	T	S	Y	V	T	V	A	L	T	A	T	T	P	K	S	L	D	N	A	K	K	E	A	A	K	L	I	A	L	S	I	V
% of aa change
% of aa similarity
aa: Amino Acid
	Reference used for the domain positions of DENV-3 in the E-gene [1]
	E-gene position: 50,51,52,53,54,55,58,73,74,101,106,107,109,123,126,128,130,133,134,148,198,200,202,203,225,226,229,276,278,309,310,311 (E-gene positions with amino acid changes identified in bold) [2]
	Yellow highlight and in red font indicates the amino acids which are different in our sequences and in the dengue vaccine QDENGA (TAK-003) based on the epitope positions described by Rabaa 2017 [2]
	Orange highlight indicates change in amino acid versus the QDENGA (TAK-003) vaccine strain
Legend:
		100
		91-99
		76-90
		51-75
		26-50
		0-25
References:
1. Modis Y, Ogata S, Clements D, Harrison SC. Variable surface epitopes in the crystal structure of dengue virus type 3 envelope glycoprotein. Journal of virology. 2005 Jan 15;79(2):1223-31.
2. Rabaa MA, Girerd-Chambaz Y, Duong Thi Hue K, et al. Genetic epidemiology of dengue viruses in phase III trials of the CYD tetravalent dengue vaccine and implications for efficacy. Elife. Sep 5 2017;6doi:10.7554/eLife.24196
