# Supplementary material for: Genetic diversity of dengue virus circulating in the Philippines (2014–2019) and comparison with dengue vaccine strains
Source: PLoS Negl Trop Dis. 2024 Dec 19;18(12):e0012697. doi: 10.1371/journal.pntd.0012697 (PMC11698566; doi:10.1371/journal.pntd.0012697)
Supplement: S5 Table — (XLSX) [file pntd.0012697.s005.xlsx]

## Sheet: S5_Table_5
Supplementary Table 5:25 WT DENV-1 E-genes (1485 bp, 495 amino acid) compared to Dengvaxia (KX239894)
Isolates	Amino acid changes and domains
	DI	DII		DI			DII		DI	DIII							Stem		DTM
	aa 1-52	aa 53-131		aa 132-192			aa 193-271		aa 272-299	aa 300-394							aa 395-449		aa 450-495
	6	88	96	155	180	191	204	225	297	305	338	339	343	345	351	378	397	436	461	472	475	484	494
Dengvaxia (KX239894)	I	A	F	S	A	L	R	T	M	S	S	T	K	V	V	I	T	V	V	S	L	L	G
DEN-AFP-SV14-0135	I	T	F	T	A	L	K	S	V	S	S	S	K	V	L	L	S	I	I	S	L	M	Q
DEN-AFP-SV14-0163	I	T	L	T	A	L	K	S	V	S	S	S	K	V	L	L	S	I	I	S	L	M	Q
DEN-AFP-SV14-0179	I	T	F	T	A	L	K	S	V	S	S	S	K	V	L	L	S	I	I	S	L	M	Q
DEN-AFP-SV14-0215	I	T	F	T	A	L	K	S	V	S	S	S	K	V	L	L	S	I	I	S	L	M	Q
DEN-AFP-SV15-0237	I	T	F	T	A	L	K	S	V	S	S	S	R	V	L	L	S	I	I	S	L	M	Q
DEN-AFP-SV15-0306	I	T	F	T	T	L	K	S	V	S	S	S	K	V	L	L	S	I	I	S	L	M	Q
DEN-AFP-SV15-0324	I	T	F	T	A	L	K	S	V	S	S	S	K	V	L	L	S	I	I	S	L	M	Q
DEN-AFP-SV15-0357	I	T	F	T	A	L	K	S	V	P	S	S	K	V	L	L	S	I	I	S	L	M	Q
DEN-AFP-SV15-0421	I	T	F	T	A	L	K	S	V	S	S	S	K	V	L	L	S	I	I	S	L	M	Q
DEN-AFP-SV15-0485	I	T	F	T	A	L	K	S	V	S	S	S	K	V	L	L	S	I	I	S	L	M	Q
DEN-AFP-SV16-0562	I	T	F	T	A	L	K	S	V	S	S	S	K	V	L	L	S	I	I	S	L	M	Q
DEN-AFP-SV16-0578	I	T	F	T	A	L	K	S	V	S	S	S	K	V	L	L	S	I	I	S	L	M	Q
DEN-AFP-SV17-0720	I	T	F	T	A	L	K	S	V	S	S	S	K	A	L	L	S	I	I	S	F	M	Q
DEN-AFP-SV17-0784	I	T	L	T	A	L	K	S	V	S	T	S	K	V	L	L	S	I	I	S	L	M	Q
DEN-AFP-SV17-0816	I	T	L	T	A	L	K	S	V	S	T	S	K	V	L	L	S	I	I	S	L	M	Q
DEN-AFP-SV18-0873	I	T	F	T	A	L	K	S	V	S	S	S	K	V	L	L	S	I	I	S	L	M	Q
DEN-AFP-SV18-0879	I	T	L	T	T	L	K	S	V	S	S	S	K	V	L	L	S	I	I	S	L	M	Q
DEN-AFP-SV18-0896	I	T	L	T	A	L	K	S	V	S	S	S	K	V	L	L	S	I	I	S	L	M	Q
DEN-AFP-SV18-0956	I	T	L	T	A	I	K	S	V	S	T	S	K	V	L	L	S	I	I	S	L	M	Q
DEN-AFP-SV18-0985	I	T	L	T	T	L	K	S	V	S	S	S	K	V	L	L	S	I	I	S	L	M	Q
DEN-AFP-SV18-0993	I	T	L	T	T	L	K	S	V	S	S	S	K	V	L	L	S	I	I	S	L	M	Q
FVB-01-0003-A-01	I	T	L	T	A	L	K	S	V	S	S	S	K	V	L	L	S	I	I	S	L	M	Q
FVB-01-0010-A-02	I	T	L	T	A	L	K	S	V	S	T	S	K	V	L	L	S	I	I	S	L	M	Q
FVB-01-0026-A-03	V	T	L	T	A	L	K	S	V	S	S	S	K	V	L	L	S	I	I	N	L	M	Q
FVB-01-0031-A-04	V	T	L	T	A	L	K	S	V	S	S	S	K	V	L	L	S	I	I	N	L	M	Q
% of aa change
% of aa similarity
aa: Amino Acid
	DENV reference sequences from the Philippines used for genotyping [1]
	Reference used for domain positions of DENV-1, DENV-2 and DENV-4 in the E-gene [2]
	E-gene position: 46, 47, 49, 51, 52, 131, 132, 135, 138, 156, 157, 159, 160, 161, 162, 163, 165, 166, 167, 170, 171, 172, 173, 175, 176, 177, 273, 274,275, 276, 310, 384, 385 (E-gene positions with amino acid changes identified in bold) [3]
	100 % amino acid identity in epitope position indicated by Rabaa (2017) [3]
	Orange highlight indicates change in amino acid versus the Dengvaxia vaccine strain
Legend:
		100
		91-99
		76-90
		51-75
		26-50
		0-25
References:
1. Galarion MJ, Schwem B, Pangilinan C. dela Tonga A, Petronio-Santos JA, de los Reyes E, Destura R. Genotypic persistence of dengue virus in the Philippines Infect Genet Evol. 2019;69:134-41.
2. Klein DE, Choi JL, Harrison SC. Structure of a dengue virus envelope protein late-stage fusion intermediate. Journal of virology. 2013 Feb 15;87(4):2287-93.
3. Rabaa MA, Girerd-Chambaz Y, Duong Thi Hue K, et al. Genetic epidemiology of dengue viruses in phase III trials of the CYD tetravalent dengue vaccine and implications for efficacy. Elife. Sep 5 2017;6doi:10.7554/eLife.24196
