# Supplementary material for: Genetic diversity of dengue virus circulating in the Philippines (2014–2019) and comparison with dengue vaccine strains
Source: PLoS Negl Trop Dis. 2024 Dec 19;18(12):e0012697. doi: 10.1371/journal.pntd.0012697 (PMC11698566; doi:10.1371/journal.pntd.0012697)
Supplement: S7 Table — (XLSX) [file pntd.0012697.s007.xlsx]

## Sheet: S7_Table_7
Supplementary Table 7: 70 DENV-3 WT E-genes (1479 bp, 493 amino acid) compared to Dengvaxia (KX239896)
Isolates	Amino acid changes and domains
	DI	DII					DI						DII							DI		DIII									DTM
	aa 1-52	aa 53-132					aa 133-191						aa 192-278							aa 279-294		aa 295-392									aa 393-493
	33	55	56	68	81	124	137	147	154	158	159	169	219	222	223	227	231	270	271	285	288	303	308	325	327	329	344	359	362	380	402	430	478	479
Dengvaxia (KX239896)	T	T	L	I	I	S	Y	N	D	V	T	V	T	A	T	P	R	N	S	L	D	T	K	K	E	A	A	K	P	I	A	L	V	A
DEN-AFP-SV14-0183	T	T	L	V	T	S	Y	D	E	V	T	V	T	A	T	P	K	T	S	L	D	A	K	K	E	A	A	K	P	I	A	L	I	V
DEN-AFP-SV15-0275	I	T	L	V	T	S	Y	D	E	V	T	V	T	A	T	P	K	T	S	L	D	A	K	K	E	A	A	K	P	I	A	L	I	V
DEN-AFP-SV15-0305	T	T	L	V	T	S	Y	D	E	V	T	V	T	A	T	P	K	T	S	L	D	A	K	K	E	A	A	K	P	I	A	L	I	V
DEN-AFP-SV15-0318	T	T	L	V	T	S	Y	D	E	V	T	V	T	A	T	P	K	T	S	L	D	A	K	K	E	A	A	K	P	I	A	L	I	V
DEN-AFP-SV15-0335	T	T	L	V	T	S	Y	D	E	V	M	V	T	A	T	P	K	T	S	L	D	A	K	K	E	A	A	K	P	I	A	L	I	V
DEN-AFP-SV15-0361	T	T	L	V	T	S	Y	D	E	V	T	V	T	A	T	P	K	T	S	L	D	A	K	K	E	A	A	K	P	I	A	L	I	V
DEN-AFP-SV15-0381	T	T	L	V	T	S	Y	D	E	V	T	V	T	A	T	P	K	T	S	L	D	A	K	K	E	A	A	K	P	I	A	L	I	V
DEN-AFP-SV15-0410	T	T	L	V	T	P	Y	D	E	V	T	V	T	A	T	P	K	T	S	L	D	A	K	K	E	A	A	K	P	I	A	L	I	V
DEN-AFP-SV15-0447	T	T	L	V	T	S	Y	D	E	V	T	V	T	A	T	P	K	T	S	L	D	A	K	K	E	A	A	K	P	I	A	L	I	V
DEN-AFP-SV15-0451	T	T	L	V	T	P	Y	D	E	V	T	V	T	A	T	P	K	T	S	L	D	A	K	K	E	A	A	K	P	I	A	L	I	V
DEN-AFP-SV15-0457	T	T	L	V	T	S	Y	D	E	V	T	V	T	A	T	P	K	T	S	L	D	A	K	K	E	A	A	K	P	I	A	L	I	V
DEN-AFP-SV15-0494	T	T	L	V	T	S	Y	D	E	V	T	V	T	A	T	P	K	T	S	L	D	A	K	K	E	A	A	K	P	I	A	L	I	V
DEN-AFP-SV15-0526	I	T	L	V	T	S	Y	D	E	V	T	V	T	A	T	P	K	T	S	T	D	A	K	K	E	A	A	K	P	I	A	L	I	V
DEN-AFP-SV15-0533	I	T	L	V	T	S	Y	D	E	V	T	V	T	A	T	P	K	T	S	L	D	A	K	K	E	A	A	K	P	I	A	L	I	V
DEN-AFP-SV16-0573	T	T	L	V	T	S	Y	D	E	V	T	V	T	A	T	P	K	T	S	L	D	A	K	K	E	A	A	K	P	I	A	L	I	V
DEN-AFP-SV16-0623	T	T	L	V	T	S	Y	D	E	V	T	V	T	A	T	P	K	T	S	L	D	A	K	K	E	A	A	K	P	I	A	L	I	V
DEN-AFP-SV16-0638	T	T	L	V	T	S	Y	D	E	V	T	V	T	A	T	P	K	T	S	L	D	A	K	K	E	A	A	K	P	I	A	L	I	V
DEN-AFP-SV16-0653	T	T	L	I	T	S	Y	D	E	V	T	V	T	A	T	P	K	T	S	L	D	A	K	K	E	A	A	K	P	I	A	L	I	V
DEN-AFP-SV16-0657	T	T	L	V	T	S	Y	D	E	V	T	V	T	A	T	P	K	T	S	L	D	A	K	K	E	A	A	K	P	I	A	L	I	V
DEN-AFP-SV17-0665	T	T	L	V	T	S	Y	D	E	V	T	V	T	A	T	P	K	T	S	L	D	A	K	K	E	A	A	K	P	I	A	I	I	V
DEN-AFP-SV17-0675	T	T	L	V	T	S	Y	D	E	V	T	V	T	A	T	P	K	T	S	L	D	A	K	K	E	A	A	K	P	I	A	L	I	V
DEN-AFP-SV17-0702	T	T	L	V	T	S	Y	D	E	V	T	V	T	A	T	P	K	T	S	L	D	A	K	K	E	A	A	K	P	T	A	L	I	V
DEN-AFP-SV17-0707	T	T	L	V	T	S	Y	D	E	V	T	V	T	A	T	P	K	T	S	L	D	A	K	K	E	A	A	K	P	I	A	L	I	V
DEN-AFP-SV17-0737	T	T	L	V	T	S	Y	D	E	V	T	V	T	A	T	P	K	T	S	L	D	A	K	K	E	A	A	K	P	I	A	L	I	V
DEN-AFP-SV17-0747	T	T	L	V	T	A	Y	D	E	V	T	V	T	A	T	P	K	T	S	L	D	A	K	K	E	A	A	K	P	I	A	L	I	V
DEN-AFP-SV17-0765	T	T	L	V	T	S	Y	D	E	V	T	V	T	A	T	P	K	T	L	L	D	A	K	K	E	A	A	K	P	I	A	L	I	V
DEN-AFP-SV17-0782	T	T	L	V	T	S	Y	D	E	V	T	V	T	A	T	P	K	T	S	L	D	A	K	K	E	A	A	K	P	I	A	L	I	V
DEN-AFP-SV17-0786	T	T	L	V	T	S	Y	D	E	V	T	V	T	A	T	P	K	T	S	L	D	A	K	K	E	A	A	K	P	T	A	I	I	A
DEN-AFP-SV17-0797	T	T	L	V	T	S	Y	D	E	V	T	V	T	A	T	P	K	T	S	L	D	V	K	K	E	A	A	K	P	I	A	L	I	V
DEN-AFP-SV17-0818	T	T	L	V	T	S	Y	D	E	V	T	V	T	A	T	P	K	T	S	L	D	A	K	K	E	A	A	K	P	I	A	L	I	V
DEN-AFP-SV17-0820	T	T	L	V	T	L	Y	D	E	V	T	V	T	A	T	P	K	T	S	L	D	A	K	K	E	A	A	K	P	I	A	L	I	V
DEN-AFP-SV17-0838	T	T	L	V	T	S	Y	D	E	V	T	V	T	A	T	P	K	T	S	L	D	A	K	K	E	A	A	K	P	I	A	L	I	V
DEN-AFP-SV17-0841	T	T	L	V	T	S	Y	D	E	I	T	V	T	A	T	P	K	T	S	L	D	A	K	K	E	A	A	K	P	I	A	I	I	V
DEN-AFP-SV17-0849	T	T	L	V	T	S	Y	D	E	I	T	V	T	A	T	P	K	T	S	L	D	A	K	K	E	A	A	K	P	I	A	I	I	V
DEN-AFP-SV17-0850	T	T	L	V	T	S	Y	D	E	V	T	V	T	A	T	P	K	T	S	L	D	A	K	R	E	A	A	K	P	I	A	L	I	V
DEN-AFP-SV18-0865	T	T	L	V	T	S	Y	D	E	V	T	V	T	A	T	P	K	T	S	L	D	A	K	K	E	A	A	K	P	I	A	L	I	V
DEN-AFP-SV18-0874	T	T	L	V	T	L	Y	D	E	V	T	V	T	A	T	P	K	T	S	L	D	A	K	K	E	A	A	K	P	I	A	L	I	V
DEN-AFP-SV18-0876	T	T	I	V	T	S	Y	D	E	V	T	V	T	A	T	P	K	T	S	L	D	A	K	K	E	A	A	K	P	I	A	L	I	V
DEN-AFP-SV18-0882	T	T	L	V	T	S	Y	D	E	V	T	V	T	A	T	P	K	T	S	L	D	A	K	K	D	A	A	K	P	I	A	L	I	V
DEN-AFP-SV18-0887	T	T	L	V	T	L	Y	D	E	V	T	V	T	A	T	P	K	T	S	L	D	A	K	K	E	A	A	K	P	I	A	L	I	V
DEN-AFP-SV18-0891	T	T	L	V	I	S	Y	D	E	V	T	V	T	A	T	P	K	T	S	L	D	A	K	K	E	A	V	K	P	I	A	L	I	V
DEN-AFP-SV18-0907	T	T	L	V	T	S	Y	D	E	V	T	V	T	A	T	P	K	T	S	L	D	A	R	K	E	A	A	K	P	I	A	L	I	V
DEN-AFP-SV18-0917	T	T	L	V	T	L	Y	D	E	V	T	V	T	A	T	P	K	T	S	L	D	A	K	K	E	A	A	K	P	I	A	L	I	V
DEN-AFP-SV18-0924	T	T	L	V	T	S	Y	D	E	V	T	V	T	A	T	P	K	T	S	L	D	A	K	K	E	A	A	R	P	I	A	L	I	V
DEN-AFP-SV18-0927	T	T	L	V	T	S	Y	D	E	V	T	V	T	A	I	P	K	T	S	L	D	A	K	K	E	A	A	K	P	I	A	L	I	V
DEN-AFP-SV18-0941	T	T	L	V	T	S	Y	D	E	V	T	I	T	A	T	P	K	T	S	L	D	A	K	K	E	A	A	K	P	I	A	L	I	V
DEN-AFP-SV18-0949	T	T	L	V	T	S	Y	D	E	V	T	I	T	A	T	P	K	T	S	L	D	A	K	K	E	A	A	K	P	I	A	L	I	V
DEN-AFP-SV18-0950	T	T	L	V	T	L	Y	D	E	V	T	V	T	A	T	P	K	T	S	L	D	A	K	K	E	A	A	K	P	I	A	L	I	V
DEN-AFP-SV18-0953	T	T	L	V	T	L	Y	D	E	V	T	V	T	A	T	L	K	T	S	L	D	A	K	K	E	A	A	K	P	I	A	L	I	V
DEN-AFP-SV18-0954	T	T	L	V	T	S	Y	D	E	V	T	V	T	A	T	P	K	T	S	L	D	A	K	K	E	A	A	K	P	I	A	L	I	V
DEN-AFP-SV18-0958	T	T	L	V	T	S	Y	D	E	V	T	V	T	A	T	P	K	T	S	L	D	A	K	K	E	A	A	K	P	I	A	L	I	V
DEN-AFP-SV18-0972	T	T	L	V	T	L	Y	D	E	V	T	V	T	A	T	P	K	T	S	L	D	A	K	K	E	A	A	K	P	I	A	L	I	V
DEN-AFP-SV18-0976	T	I	L	V	T	S	Y	D	E	V	T	V	T	A	T	P	K	T	S	L	D	A	K	K	E	A	A	K	P	I	A	L	I	V
DEN-AFP-SV18-0980	T	T	L	V	T	L	Y	D	E	V	T	V	T	A	T	P	K	T	S	L	D	A	K	K	E	A	A	K	P	I	A	L	I	V
DEN-AFP-SV18-0984	T	T	L	V	T	S	Y	D	E	V	T	V	T	A	T	P	K	T	S	L	D	A	K	K	E	A	A	K	P	I	A	L	I	V
DEN-AFP-SV19-1023	T	T	L	V	T	L	Y	D	E	V	T	V	A	V	T	P	K	T	S	L	D	A	K	K	E	A	A	K	P	I	A	L	I	V
DEN-AFP-SV19-1029	T	T	L	V	T	S	Y	D	E	V	T	V	T	A	T	P	K	T	S	L	D	A	K	K	E	A	A	K	P	I	A	L	I	V
DEN-AFP-SV19-1040	T	T	L	V	T	L	H	D	E	V	T	V	T	A	T	P	K	T	S	L	D	A	K	K	E	A	A	K	P	I	A	L	I	V
DEN-AFP-SV19-1088	T	T	L	V	T	S	Y	D	E	V	T	V	T	A	T	P	K	T	S	L	D	A	K	K	E	A	A	K	P	I	A	L	I	V
DEN-AFP-SV19-1094	T	T	L	V	T	L	Y	D	E	V	T	V	T	A	T	P	K	T	S	L	D	A	K	K	E	A	A	K	P	I	A	L	I	V
DEN-AFP-SV19-1095	T	T	L	V	T	L	Y	D	E	V	T	V	T	A	T	P	K	T	S	L	D	A	K	K	E	A	A	K	P	I	A	L	I	V
DEN-AFP-SV19-1096	T	T	L	V	T	L	Y	D	E	V	T	V	T	A	T	P	K	T	S	L	D	A	K	K	E	A	A	K	P	I	A	L	I	V
DEN-AFP-SV19-1097	T	T	L	V	T	L	Y	D	E	V	T	V	T	A	T	P	K	T	S	L	D	A	K	K	E	A	A	K	P	I	A	L	I	V
FVB-01-0005-A-01	T	T	L	V	T	L	Y	D	E	V	T	V	T	A	T	P	K	T	S	L	D	A	K	K	E	A	A	K	P	I	A	L	I	V
FVB-01-0007-A-01	T	T	L	V	T	L	Y	D	E	V	T	V	T	A	T	P	K	T	S	L	D	A	K	K	E	A	A	K	P	I	A	L	I	V
FVB-01-0009-A-01	T	T	L	V	T	S	Y	D	E	V	T	V	T	A	T	P	K	T	S	L	D	A	K	K	E	A	A	K	P	I	A	L	I	V
FVB-01-0019-A-01	T	T	L	V	T	S	Y	D	E	V	T	V	T	A	T	P	K	T	S	L	D	A	K	K	E	V	A	K	P	I	A	L	I	V
FVB-01-0021-A-01	T	T	L	V	T	S	Y	D	E	V	T	V	T	A	T	P	K	T	S	L	N	A	K	K	E	A	A	K	P	I	V	I	I	V
FVB-01-0023-A-01	T	T	L	V	T	S	Y	D	E	V	T	V	T	A	T	P	K	T	S	L	D	A	K	K	E	V	A	K	P	I	A	L	I	V
FVB-01-0029-A-01	T	T	L	V	T	S	Y	D	E	V	T	V	T	A	T	P	K	T	S	L	D	A	K	K	E	A	A	K	L	I	A	L	I	V
% of aa change
% of aa similarity
aa: Amino Acid
	Reference used for the domain positions of DENV-3 in the E-gene [1]
	Yellow highlight and in red font indicates the amino acids which are different in our sequences versus Dengvaxia strains based on the epitope positions described by Rabaa 2017 [2]
	E-gene position: 50,51,52,53,54,55,58,73,74,101,106,107,109,123,126,128,130,133,134,148,198,200,202,203,225,226,229,276,278,309,310,311 (E-gene positions with amino acid changes identified in bold) [2]
	Yellow highlight and in red font indicates the amino acids which are different in our sequences versus Dengvaxia strains based on the epitope positions described by Rabaa 2017 [2]
	Orange highlight indicates change in amino acid versus the Dengvaxia vaccine strain
Legend:
		100
		91-99
		76-90
		51-75
		26-50
		0-25
References:
1. Modis Y, Ogata S, Clements D, Harrison SC. Variable surface epitopes in the crystal structure of dengue virus type 3 envelope glycoprotein. Journal of virology. 2005 Jan 15;79(2):1223-31.
2. Rabaa MA, Girerd-Chambaz Y, Duong Thi Hue K, et al. Genetic epidemiology of dengue viruses in phase III trials of the CYD tetravalent dengue vaccine and implications for efficacy. Elife. Sep 5 2017;6doi:10.7554/eLife.24196
