# Supplementary material for: Genetic diversity of dengue virus circulating in the Philippines (2014–2019) and comparison with dengue vaccine strains
Source: PLoS Negl Trop Dis. 2024 Dec 19;18(12):e0012697. doi: 10.1371/journal.pntd.0012697 (PMC11698566; doi:10.1371/journal.pntd.0012697)
Supplement: S8 Table — (XLSX) [file pntd.0012697.s008.xlsx]

## Sheet: S8_Table_8
Supplementary Table 8: 13 DENV-4 WT E-genes (1485 bp, 495 amino acid) compared to Dengvaxia (KX239897)
Isolates	E gene
	DI	DII	DI		DII	DI	DIII		Stem	DTM
	aa 1-52	aa 53-131	aa 132-192		aa 193-271	aa 272-299	aa 300-394		aa 395-449	aa 450-495
	N/A	120	161	171	233	N/A	384	385	428	469	494
Dengvaxia (KX239897)	N/A	L	T	V	Y	N/A	D	S	M	N	G
DEN-AFP-SV15-0301	N/A	L	T	V	H	N/A	E	S	L	N	Q
DEN-AFP-SV15-0330	N/A	L	A	A	H	N/A	E	S	L	N	Q
DEN-AFP-SV15-0397	N/A	L	T	V	H	N/A	E	S	L	N	Q
DEN-AFP-SV15-0452	N/A	L	A	A	H	N/A	E	S	L	N	Q
DEN-AFP-SV15-0487	N/A	L	T	V	H	N/A	E	S	L	N	Q
DEN-AFP-SV15-0524	N/A	L	T	V	H	N/A	E	S	L	N	Q
DEN-AFP-SV16-0641	N/A	L	T	V	H	N/A	E	G	L	N	Q
DEN-AFP-SV17-0773	N/A	L	T	V	H	N/A	E	S	L	N	Q
DEN-AFP-SV17-0806	N/A	S	T	V	H	N/A	E	S	L	S	Q
DEN-AFP-SV17-0812	N/A	L	T	V	H	N/A	E	S	L	N	Q
DEN-AFP-SV18-0951	N/A	L	T	V	H	N/A	E	S	L	N	Q
DEN-AFP-SV18-0983	N/A	L	T	V	H	N/A	E	S	L	N	Q
DEN-AFP-SV19-1079	N/A	L	T	V	H	N/A	E	S	L	N	Q
% of aa change
% of aa similarity
aa: Amino Acid
	Reference used for domain positions of DENV-1, DENV-2 and DENV-4 in the E-gene [1]
	E-gene position: 155,160,161,162,163,168,170,171,172,173,174,176,177,179,180,291,293 (E-gene positions with amino acid changes identified in bold) [2]
	Dengvaxia strains based on the epitope positions described by Rabaa (2017) [2]
	Yellow highlight and in red font indicates the amino acids which are different in our sequences versus
	Orange highlight indicates change in amino acid versus the Dengvaxia vaccine strain
Legend:
		100
		91-99
		76-90
		51-75
		26-50
		0-25
References:
1. Klein DE, Choi JL, Harrison SC. Structure of a dengue virus envelope protein late-stage fusion intermediate. Journal of virology. 2013 Feb 15;87(4):2287-93.
2. Rabaa MA, Girerd-Chambaz Y, Duong Thi Hue K, et al. Genetic epidemiology of dengue viruses in phase III trials of the CYD tetravalent dengue vaccine and implications for efficacy. Elife. Sep 5 2017;6doi:10.7554/eLife.24196
