# Supplementary material for: Genetic diversity of dengue virus circulating in the Philippines (2014–2019) and comparison with dengue vaccine strains
Source: PLoS Negl Trop Dis. 2024 Dec 19;18(12):e0012697. doi: 10.1371/journal.pntd.0012697 (PMC11698566; doi:10.1371/journal.pntd.0012697)
Supplement: S1 Data — (XLSX) [file pntd.0012697.s018.xlsx]

## Sheet: Supplementary Data 1_MetroManil
City	Number of dengue cases
Caloocan City	3
City of Makati	3
City of Parañaque	1
Ermita	3
Malate	3
Pasay City	3
Pateros	1
Quezon City	32
Taguig City	9
