# Supplementary material for: Genetic diversity of dengue virus circulating in the Philippines (2014–2019) and comparison with dengue vaccine strains
Source: PLoS Negl Trop Dis. 2024 Dec 19;18(12):e0012697. doi: 10.1371/journal.pntd.0012697 (PMC11698566; doi:10.1371/journal.pntd.0012697)
Supplement: S2 Data — (XLSX) [file pntd.0012697.s019.xlsx]

## Sheet: Supplementary Data 2_RegionPhil
Region	No. of dengue cases
Bicol	1
Calabarzon	22
Central Luzon	19
Cordillera Administrative Region	1
Ilocos	1
Metro Manila	59
Northern Mindanao	1
Zamboanga Peninsula	1
